# Supplementary material for: Design of stable and self-regulated microbial consortia for chemical synthesis
Source: Nat Commun. 2022 Mar 23;13:1554. doi: 10.1038/s41467-022-29215-6 (PMC8943006; doi:10.1038/s41467-022-29215-6)
Supplement: Supplementary file 4 — Supplementary Data 1 [file 41467_2022_29215_MOESM4_ESM.xlsx]

## Sheet: Sheet1
Supplementary Data 1. Oligonucleotides used in this study
Primer	Sequence (5'-3')
ARO10-SphI-F	gggaaaGCATGCaggagatataccATGGCACCTGTTACAATTGAAAAGT
Adh6-Xbal-R	gggaaaTCTAGAttagtctgaaaattctttgtcgtagcc
ugt85A1-KpnI-F	gggaaaggtaccATGGGTAGCCAGATCATCCATAACT
ugt85A1-PstI-R	gggaaaCTGCAGTTAATCCTGAGATTTCTGGCCCAG
pgm-KpnI-F	gggaaaGGTACCATGGCAATCCACAATCGTGCAGG
pgm-XhoI-R	gggaaaCTCGAGTTACGCGTTTTTCAGAACTTCGCTAAC
galU-XhoI-F	gggaaaCTCGAGaggagatataccATGGCTGCCATTAATACGAAAGTCAAAA
galu-BamHI-R	gggaaaGGATCCTTACTTCTTAATGCCCATCTCTTCTTCAAG
EGFP-KpnI-F	gggaaaggtaccATGGTGAGCAAGGGCGAGGAGC
EGFP-BamHI-R	gggaaaggatccTTACTTGTACAGCTCGTCCATGCCGA
mch-KpnI-F	gggaaaggtaccatggtgagcaagggcgaggaggata
mch-BamHI-R	gggaaaggatccttacttgtacagctcgtccatgccg
4CL1-KpnI-F	gggaaaggtaccatggcgccacaagaacaagcagttt
4CL1-BamHI-R	gggaaaGGATCCttacaatccatttgctagttttgccctc
4CL1-PstI-F	gggaaaCTGCAGaggagatataccatggcgccacaagaacaagcagtt
4CL1-XbaI-R	gggaaatctagattacaatccatttgctagttttgccctc
CHS-KpnI-F	gggaaaggtaccATGGTTACCGTTGAAGAATACCGTAAAGC
CHS-BamHI-R	gggaaaGGATCCTTAGGTCGCAACGCTGTGCAGAA
CHS-BamHI-F	gggaaaGGATCCaggagatataccATGGTTACCGTTGAAGAATACCGT
CHS-SphI-XbaI-R	gggaaatctagaGCATGCTTAGGTCGCAACGCTGTGCAGAA
CHI-SphI-F	gggaaaGCATGCaggagatataccATGGCGGCTAGCATCACCGC
CHI-PstI-R	gggaaaCTGCAGTTAGTTACCGATTTTGAACGCACCT
CHI-KpnI-F	gggaaaggtaccATGGCGGCTAGCATCACCGC
F3H-PstI-F	gggaaaCTGCAGaggagatataccATGGCGCCGACCACCACCCTGAC
F3H-XbaI-R	gggaaatctagaTTACGCGAAGATTTCATCGGTGCTT
F3H-BamHI-R	gggaaaGGATCCTTACGCGAAGATTTCATCGGTGCTT
gdhA-HindIII-F	gggaaaAAGCTTaggagatataccatggatcagacatattctctggagtca
gdhA-BamHI-R	gggaaaggatccttaaatcacaccctgcgccagcat
P-SpeI-F	gggaaaactagtaattgtgagcggataacaattgacattg
T-SacI-R	gggaaagagctcacaacagataaaacgaaaggcccag
P-XhoI-F	gggaaactcgagaattgtgagcggataacaattgacattg
gdhA-EcoRI-F(RBS gtg)	gggaaagaattcattaaagannngaaaggtaccgtggatcagacatattctctggagt
gdhA-R1	ctaaagcgtagttttcgtcgtttgctgcaatcacaccctgcgccagcatc
gdhASsrA-XbaI-R2	gggaaatctagattaagctgctaaagcgtagttttcgtcgtttg
DmpR-J23101-Hindlll-F1	gggaaaAAGCTTtttacagctagctcagtcctaggtattatgctagcattaaagaggag
DmpR-J23101-F2	aggtattatgctagcattaaagaggagaaaCTGCAGATGCCGATCAAATATAAACCG
DmpR-BamHI-R	gggaaaggatccTTAACCTTCGATGCCGATCTTTTTCAGA
T-r-Xhol-F	gggaaactcgagacaacagataaaacgaaaggcccag
po-r-HindⅢ-R	gggaaaAAGCTTtaagcatttgctcaagcggccttg
CCR-XhoI-J23101-F1	gggaaactcgagtttacagctagctcagtcctaggtattatgctagcattaaagagga
CCR-J23101-F2	aggtattatgctagcattaaagaggagaaaggtaccATGCCTGCTGCGGCTCCAGCTC
CCR-HindIII-R	gggaaaAAGCTTTTATTTGGTCGGCAGCGGCAGGTGG
adh6-HindIII-F	gggaaaAAGCTTaggagatataccatgtcttatcctgagaaatttgaaggt
adh6-BamHI-R	gggaaaggatccttagtctgaaaattctttgtcgtagcc
APX1-KpnI-F	gggaaaggtaccATGGCGATGCCGGTTGTTGATAC
APX1-BamHI-R	gggaaaggatccTTATTTCATTTTCTTACGCGCTTCATAAACG
reZ -F-XhoI-pSA	cgaggccctttcgtcttcacctcgagacaacagataaaacgaaaggcc
reDMPR-R-BamHI-pSA	cctctagcacgcgtaccatgggatccTTAACCTTCGATGCCGATCTTTTT
renox1-F-SalI-DMPR	ATCGGCATCGAAGGTTAAgtcgacaggagatataccATGATTCTGGATGAAACCTTAC
renox1-R-BamHI-pSA	ctctagcacgcgtaccatgggatccTTAGTTGCGAATCAGATAATCAAAC
renox1-F-KpnI-RBS	aattcattaaagaggagaaaggtaccATGATTCTGGATGAAACCTTACGT
reLPPr-R-12	cctaggactgagctagctgtaaaAAGCTTATCAAAAAAATATTCTCAACATAAAA
J23101-F1	tttacagctagctcagtcctaggtattatgctagcattaaagaggagaaaggt
J23101-nox1-F2	tatgctagcattaaagaggagaaaggtaccATGATTCTGGATGAAACCTTACGTG
glpk-up-500	acttcgagcagactcatcacattgt
glpk-dn-500	gttcagatcaatggtgcctttggct
FRT-F	tgtgtaggctggagctgcttcgaag
FRT-R	atgggaattagccatggtccatatgaatatcc
manXYZ-up-500	TGAGTAGCCCCGCCCAAATTGAG
manXYZ-up-1	cttcgaagcagctccagcctacacaTTGCTACCTCCTTTATTATCGTTAACAC
manXYZ-dn-1	ttcatatggaccatggctaattcccatGACTGTTGTACACTACCGGGGCCTT
manXYZ-dn-500	TCCAGATCGTCGATATTTCGAACGC
gltBD-up-500	accgaaatttcatgcataatcacataaatcac
gltBD-up-1	cttcgaagcagctccagcctacacaatatcgtgaacctcccccaggctc
gltBD-dn-1	ttcatatggaccatggctaattcccatgcgaggtaacaatgaattcgccag
gltBD-dn-500	gctgaagcagtatatatatctgtttgtga
gdhA-up-500	ccattattagaggcgtttatggcttt
gdhA-dn-500	ccctcagactatatctctgattgcg
ppc-up-300	AAACTCCAGTGCCGCAATAATGTC
ppc-up-1	cttcgaagcagctccagcctacacaATTACCCCAGACACCCCATCTTATC
ppc-dn-1	ttcatatggaccatggctaattcccatTCTTCCTCTTCTGCAAACCCTCGTG
ppc-dn-300	TGGCCTGTAGCAGAGTAGAGAAAAA
ppc-F-yz	ATGCGATACTTGCGCATCTTATCCG
ppc-R-yz	CGCCGATTACTGCGGCAATAATTTT
