# Supplementary material for: Design of stable and self-regulated microbial consortia for chemical synthesis
Source: Nat Commun. 2022 Mar 23;13:1554. doi: 10.1038/s41467-022-29215-6 (PMC8943006; doi:10.1038/s41467-022-29215-6)
Supplement: Supplementary file 6 — Source Data [file 41467_2022_29215_MOESM6_ESM.zip]

Archive with 2 entries (2 files):
- Source data for Supplementary Fig 11 .zip
- Source Data.xlsx
