# Supplementary material for: Design of stable and self-regulated microbial consortia for chemical synthesis
Source: Nat Commun. 2022 Mar 23;13:1554. doi: 10.1038/s41467-022-29215-6 (PMC8943006; doi:10.1038/s41467-022-29215-6)
Supplement: Supplementary file 6 — Source Data [file 41467_2022_29215_MOESM6_ESM.zip › Source Data.xlsx]

## Sheet: Fig 2a
Fig 2a
		Coculture: BGly1 and BGlc1
	BGly1 IIRs	0.8		0.5		0.2
		OD600
	Time (h)	Mean	SD	Mean	SD	Mean	SD
	0	0	0	0	0	0	0
	12	7.95333	0.06629	6.84667	0.07527	6	0.34768
	24	7.89333	0.36558	7.02	0.27412	6.4	0.32664
	36	8.6	0.33472	7.4	0.4102	6.26	0.42241
	48	8.19556	0.04092	7.36963	0.33684	6.72593	0.21823
		BGly1 percentage (%)
	0	80	0	50	0	20	0
	12	18.348	1.384	11.367	0.675	7.077	0.428
	24	18.835	1.284	11.22	1.185	7.242	0.908
	36	18.835	1.284	11.22	0.685	7.284	0.978
	48	17.784	0.96	10.274	1.005	6.284	0.978

## Sheet: Fig 2b
Fig 2b
		Coculture: BGly1 and BGlc2
	BGly1 IIRs	0.8		0.5		0.2
		OD600
	Time (h)	Mean	SD	Mean	SD	Mean	SD
	0	0	0	0	0	0	0
	12	4.49333	0.38829	3.16667	0.24678	2.81333	0.27132
	24	6.62	0.05741	5.80667	0.40032	4.96667	0.32513
	36	7.23	0.05461	6.96667	0.17405	6.88667	0.1934
	48	7.15	0.16367	7.00148	0.36374	6.95407	0.0682
		BGly1 percentage (%)
	0	80	0	50	0	20	0
	12	84.375	2.477	71.989	3.344	46.939	2.912
	24	86.911	2.306	80.88	2.865	62.006	3.186
	36	87.685	3.306	82.639	3.153	70	3.381
	48	87.849	2.186	82.759	2.344	74.811	2.381

## Sheet: Fig 2c
Fig 2c
		Coculture: BGly2 and BGlc2
	BGly2 IIRs	0.8		0.5		0.2
		OD600
	Time (h)	Mean	SD	Mean	SD	Mean	SD
	0	0	0	0	0	0	0
	12	3.8	0.0877	2.5	0.17224	2.21333	0.19287
	24	5.56	0.14449	5.06	0.2631	4.24	0.36116
	36	6.58	0.10835	6.07333	0.31921	5.89	0.38855
	48	6.8	0.12275	6.7	0.08184	6.76	0.21823
		BGly2 percentage (%)
	0	80	0	50	0	20	0
	12	77.778	2.057	65.657	3.865	60	2.99
	24	79.843	3.007	76.495	3.534	76.424	4.057
	36	78.55	2.344	79.132	2.818	75.508	4.724
	48	77.974	4.381	76.769	6.153	79.354	5.153

## Sheet: Fig 3b
Fig 3b
		Coculture: BGly1-Tyr and BGlc1-Sal
	BGly1-Tyr IIRs	0.8		0.5		0.2
		OD600
	Time (h)	Mean	SD	Mean	SD	Mean	SD
	0	0	0	0	0	0	0
	12	8.1592	0.15344	7.12845	0.19947	6.4883	0.5217
	24	8.68	0.36826	7.6167	0.2762	6.80295	0.16879
	36	8.27855	0.55	7.6601	0.33757	6.6402	0.45
	48	8.62575	0.45	7.5733	0.44	6.59	0.39
		BGly1-Tyr percentage (%)
	0	80	0	50	0	20	0
	12	21.85	1.804	13.528	1.388	10.384	0.778
	24	21.453	2.189	14.695	1.931	11.015	0.8
	36	21.43	2.189	14.219	0.431	10.894	1.806
	48	21.407	2.38	14.172	1.311	10.563	0.808

## Sheet: Fig 3c
Fig 3c
		Coculture: BGly1-Tyr and BGlc2-Sal
	BGly1-Tyr IIRs	0.8		0.5		0.2
		OD600
	Time (h)	Mean	SD	Mean	SD	Mean	SD
	0	0	0	0	0	0	0
	12	2.9	0.03069	2.5	0.03069	2.2	0.04603
	24	4.8	0.19947	4.3	0.16879	3.3	0.04603
	36	7.6	0.32223	6.2	0.23016	5.6	0.09207
	48	7.59	0.01534	6.9	0.03069	7.19355	0.47567
		BGly1-Tyr percentage (%)
	0	80	0	50	0	20	0
	12	82.456	1.672	72.752	2.448	55.157	3.122
	24	83.448	4.748	77.324	2.584	57.37	3.148
	36	89.5	2.163	80.806	2.654	73.165	3.154
	48	88.5	2.264	77.188	2.696	71.182	3.133

## Sheet: Fig3d
Fig 3d
		Coculture: BGly2-Tyr and BGlc2-Sal
	BGly2-Tyr IIRs	0.8		0.5		0.2
		OD600
	Time (h)	Mean	SD	Mean	SD	Mean	SD
	0	0	0	0	0	0	0
	12	1.98555	0.07672	1.87705	0.01534	1.81195	0.04603
	24	3.03	0.07672	2.61	0.06138	2.11	0.1381
	36	6.64	0.49	5.56605	0.44	5.7722	0.43
	48	8	0.15344	7.8	0.47567	7.32375	0.49
		BGly2-Tyr percentage (%)
	0	80	0	50	0	20	0
	12	82.47	2.162	64.789	2.566	58.506	1.748
	24	80.197	3.173	77.747	2.736	70.186	2.189
	36	78.808	1.04	78.551	3.737	81.32	1.311
	48	77.399	2.73	76.07	1.744	80.167	2.744

## Sheet: Fig 3e
Fig 3e
		Neutralism coculture: BGly1-Tyr and BGlc1-Sal
	BGly1-Tyr IIRs	0.8		0.5		0.2
		Mean	SD	Mean	SD	Mean	SD
	Salidroside titer (mg/L)	683.333	47.1628	479.667	27.0986	337.333	42.5245
		Commensalism coculture: BGly1-Tyr and BGlc2-Sal
	BGly1-Tyr IIRs	0.8		0.5		0.2
		Mean	SD	Mean	SD	Mean	SD
	Salidroside titer (mg/L)	1276	55.6507	1015.33	69.2122	758.667	50.2129
		Mutualism coculture: BGly12-Tyr and BGlc2-Sal
	BGly2-Tyr IIRs	0.8		0.5		0.2
		Mean	SD	Mean	SD	Mean	SD
	Salidroside titer (mg/L)	1523.33	40.5257	1577.67	37.421	1555.67	58.1062

## Sheet: Fig 3f
Fig 3f
		OD600		Salidroside (g/L)		Tyrosol (g/L)		Tyrosine (g/L)		BGly2-TyrPecentage (%)
	Time (h)	Mean	SD	Mean	SD	Mean	SD	Mean	SD	Mean	SD
	0	0	0	0	0	0	0	0	0	50	0
	12	7.7	0.14142	1.12281	0.09924	0.08696	0.08198	0.04452	0.01259	30.3255	1.94101
	24	24.25	1.06066	3.12281	0.34735	0.17391	0.04099	0.08014	0.01259	73.165	3.69958
	30	37.725	3.57089	4.80702	0.24811	0.14493	0.04099	0.08014	0.01259	74.9845	4.2484
	36	44.9	3.53553	6.10526	0.29773	0.27536	0.0205	0.07124	0.02519	75.509	3.59963
	48	56.7	4.6669	8.52632	0.34735	0.34783	0.08198	0.11576	0.03778	75.6545	1.72605
	60	62.7	1.83848	10.9825	0.44659	0.50725	0.06149	0.87266	0.05037	72.05	2.10011
	72	62.2	4.52548	11.814	0.24811	0.5942	0.06149	1.19323	0.07556	69.9415	3.05117
	84	57.35	1.90919	12.5263	0.14886	0.71014	0.06149	1.28228	0.07556	68.854	4.4669

## Sheet: Fig 4b
Fig 4b
		Coculture: BGly2-Caf and BGlc2-Con
	BGly2-Caf IIRs	0.8		0.5		0.2
		Mean	SD	Mean	SD	Mean	SD
	Time (h)	OD600
	0	0	0	0	0	0	0
	12	3.04	0.05	2.82	0.16	2.54	0.13
	24	4.24	0.24	3.92	0.11	3.5	0.28
	36	5.63	0.16	5.45	0.14	4.86	0.18
	48	5.8	0.14	5.89	0.16	6.13	0.26
		BGly2-Caf percentage (%)
	0	80	0	50	0	20	0
	12	89.5307	2.86974	83.225	3.87	56.9163	5.56
	24	90.3667	2.31519	87.4017	4.6099	76.6227	6.21387
	36	90.6103	2.4445	89.2	2.31202	82.13	6.66708
	48	90.135	0.81794	88.8	2.59239	83.46	5.9807

## Sheet: Fig 4c
Fig 4c
		Coculture: BGly2-Caf and BGlc2-Con
	BGly2-Caf IIRs	0.8		0.5		0.2
		Mean	SD	Mean	SD	Mean	SD
	Coniferol titer (mg/L)	62	8.7178	84.6667	11.7189	94.6667	12.0554
	Caffeate titer (mg/L)	175.333	14.5717	139.667	11.7189	110.333	17.2143

[truncated: 23 more sheets: Fig 4d, Fig 4e, Fig 5b, Fig 5c, Fig 5d, Fig 5e, Supplementary Fig 1, Supplementary Fig 2a, Supplementary Fig 2b, Supplementary Fig 3, Supplementary Fig 4, Supplementary Fig 6a, Supplementary Fig 6b, Supplementary Fig 6c, Supplementary Fig 6d, Supplementary Fig 7a, Supplementary Fig 7b, Supplementary Fig 8a, Supplementary Fig 8b, Supplementary Fig 8c …]
